# Supplementary material for: Hungry for Change: The Experiences of People with PKU, and Their Caregivers, When Eating Out
Source: Nutrients. 2022 Jan 31;14(3):626. doi: 10.3390/nu14030626 (PMC8839894; doi:10.3390/nu14030626)
Supplement: Supplementary file 1 [file nutrients-14-00626-s001.zip]

Archive with 1 entries (1 files):
- nutrients-1538578-supplementary.pdf
